# Supplementary material for: Cornus mas L. Increases Glucose Uptake and the Expression of PPARG in Insulin-Resistant Adipocytes
Source: Nutrients. 2022 May 31;14(11):2307. doi: 10.3390/nu14112307 (PMC9183168; doi:10.3390/nu14112307)
Supplement: Supplementary file 1 [file nutrients-14-02307-s001.zip]

Archive with 1 entries (1 files):
- nutrients-1721984-supplementary.pdf
